# Supplementary material for: Anti-Angiogenic Agent Combined with Anti-PD-1 Immunotherapy Showed Activity in Patients With Classical Hodgkin Lymphoma Who Have Failed Immunotherapy: A Retrospective Case Report Study
Source: Front Immunol. 2021 Nov 26;12:727464. doi: 10.3389/fimmu.2021.727464 (PMC8664390; doi:10.3389/fimmu.2021.727464)
Supplement: Supplementary file 1 [file Table_1_v1.xlsx]

## Sheet: Tumor volume change
Patient	Total tumor volume at baseline	Total tumor volume after treatment	Maximum change in tumor size (%)	Tumor response
Case 1	1862	792	-57	PR
Case 2	2244	0	-100	CR
Case 3	3363	3532	5	SD
Case 4	2805	1308	-53	PR
Case 5	624	50	-92	CR
Case 6	977	190	-81	PR
Case 7	630	225	-64	PR

## Sheet: Case 1
Lesion	Target lesion1	Target lesion 2	Target lesion 3	Target lesion 4	Target lesion 5	Non-target lesion	Total tumor volume	Change of tumor volume (%)
Location of lesion	Right armpit	Between liver and stomach	Right neck	Retroperitoneum 1	Retroperitoneum 2	Spleen and bone
Lesion size before treatment（mm）	30 × 22	29 × 16	18 × 13	23 × 14	14 × 13	Existed
Lesion volume before treatment	660	464	234	322	182		1862
Lesion size after treatment（mm）	27 × 18	18 × 11	7 × 5	5 × 5	8 × 6	Reduced in size and number
Lesion volume after treatment	486	198	35	25	48		792	-57

## Sheet: Case 2
Lesion	Target lesion1	Target lesion 2	Target lesion 3	Target lesion 4	Target lesion 5	Non-target lesion	Total tumor volume	Change of tumor volume (%)
Location of lesion	Right lung					Hilus of right lung
Lesion size before treatment（mm）	51 × 44					Existed
Lesion volume before treatment	2244						2244
Lesion size after treatment（mm）	0					Dispeared
Lesion volume after treatment	0						0	-100

## Sheet: Case 3
Lesion	Target lesion1	Target lesion 2	Target lesion 3	Target lesion 4	Target lesion 5	Non-target lesion	Total tumor volume	Change of tumor volume (%)
Location of lesion	Mediastinum	Retroperitoneum 1	Retroperitoneum 2	Right external iliac vessel	Left groin	Mediastinum and right gorin
Lesion size before treatment（mm）	20 × 13	23 × 16	38 × 20	45 × 19	35 × 32	Existed
Lesion volume before treatment	260	368	760	855	1120		3363
Lesion size after treatment（mm）	20 × 14	22 × 16	39 × 20	38 × 28	33 × 32	Existed without change
Lesion volume after treatment	280	352	780	1064	1056		3532	5

## Sheet: Case 4
Lesion	Target lesion1	Target lesion 2	Target lesion 3	Target lesion 4	Target lesion 5	Non-target lesion	Total tumor volume	Change of tumor volume (%)
Location of lesion	parathoracic vertebral area 1	parathoracic vertebral area 2				Spleen and bone
Lesion size before treatment（mm）	43 × 42	37 × 27				Existed
Lesion volume before treatment	1806	999					2805
Lesion size after treatment（mm）	33 × 26	25 × 18				Reduced in size and number
Lesion volume after treatment	858	450					1308	-53

## Sheet: Case 5
Lesion	Target lesion 1	Target lesion 2	Target lesion 3	Target lesion 4	Target lesion 5	Non-target lesion	Total tumor volume	Change of tumor volume (%)
Location of lesion	Right lung					Mediastinum
Lesion size before treatment（mm）	26 × 24					Existed
Lesion volume before treatment	624						624
Lesion size after treatment（mm）	10 × 5					Dispeared
Lesion volume after treatment	50						50	-92

## Sheet: Case 6
Lesion	Target lesion 1	Target lesion 2	Target lesion 3	Target lesion 4	Target lesion 5	Non-target lesion	Total tumor volume	Change of tumor volume (%)
Location of lesion	Mediastinum 1	Mediastinum 2	Left groin			Mediastinum
Lesion size before treatment（mm）	19 × 14	27 × 17	18 × 14			Existed
Lesion volume before treatment	266	459	252				977
Lesion size after treatment（mm）	7 × 8	10 × 8	9 × 6			Reduced in size
Lesion volume after treatment	56	80	54				190	-81

## Sheet: Case 7
Lesion	Target lesion1	Target lesion 2	Target lesion 3	Target lesion 4	Target lesion 5	Non-target lesion	Total tumor volume	Change of tumor volume (%)
Location of lesion	Retroperitoneum 1	Retroperitoneum 2	Retroperitoneum 3			Spleen, mediastinum
Lesion size before treatment（mm）	15 × 11	19 × 14	15 × 14			Existed
Lesion volume before treatment	165	266	210				641
Lesion size after treatment（mm）	11 × 8	11 × 8	7 × 7			Reduced in size and number
Lesion volume after treatment	88	88	49				225	-64
